# Supplementary material for: Acylcarnitine profile in Alaskan sled dogs during submaximal multiday exercise points out metabolic flexibility and liver role in energy metabolism
Source: PLoS One. 2021 Aug 12;16(8):e0256009. doi: 10.1371/journal.pone.0256009 (PMC8360531; doi:10.1371/journal.pone.0256009)
Supplement: S1 File — (XLS) [file pone.0256009.s001.xls]

## Sheet: ACs raw and transformed data
	RAW DATA							LN TRANSFORMED DATA
	A (0 km)	B (160 km)	C (320 km)	D (480 km)	E (640km)	F (800 km)		A	B	C	D	E	F
Free	34.5324	46.9498	47.2071	60.5994	51.8757	71.7563		3.5419	3.84908	3.85454	4.10429	3.94885	4.27328
	34.8083	56.4023	36.274	31.009	43.312	37.081		3.54986	4.03251	3.5911	3.43428	3.76843	3.6131
	32.5289	39.8846	40.6739	36.323	33.9989	37.4055		3.48213	3.68599	3.70559	3.59245	3.52633	3.62182
	35.4538	61.0157	47.6857	38.6626	51.9625	47.5543		3.56823	4.11113	3.86463	3.65487	3.95052	3.86187
	39.6431	47.0685	42.7388	36.314	84.4638	32.505		3.67992	3.8516	3.75511	3.5922	4.43632	3.4814
	32.6374	45.5914	39.7439	30.1261	53.9385	37.0608		3.48546	3.81972	3.68246	3.40539	3.98784	3.61256
	34.3678	52.4415	32.9818	43.4214	44.3591	42.5317		3.53712	3.9597	3.49596	3.77095	3.79232	3.75025
	24.1633	38.5346	34.321	33.5095	45.2116	47.2896		3.18483	3.65156	3.53576	3.51183	3.81135	3.85629
	49.7131	55.2144	81.7805	59.0209	62.6609	48.2323		3.90627	4.01122	4.40404	4.07789	4.13774	3.87603
C2	5.25853	16.5658	13.976	11.7062	8.88088	10.4188		1.65985	2.80734	2.63734	2.46012	2.1839	2.34361
	6.26975	12.7336	10.0607	9.67045	8.12293	8.08387		1.83574	2.54424	2.30864	2.26907	2.09469	2.08987
	6.39282	12.5376	12.0767	8.83035	7.29585	5.96223		1.85518	2.52874	2.49128	2.17819	1.98731	1.78544
	6.789	11.5574	7.19107	9.10284	7.24439	7.89911		1.9153	2.44733	1.97284	2.20859	1.98023	2.06675
	5.46654	8.23794	6.45234	6.3643	12.8684	6.45234		1.69865	2.10875	1.86444	1.8507	2.55478	1.86444
	5.95572	14.6655	9.08765	7.64801	7.81262	6.99484		1.78435	2.6855	2.20692	2.03445	2.05574	1.94517
	6.29951	13.2903	11.4387	9.94108	8.49555	9.19336		1.84047	2.58704	2.437	2.29668	2.13954	2.21848
	5.66742	8.4785	8.79253	6.74591	8.0042	4.93613		1.73473	2.13753	2.1739	1.90894	2.07997	1.59658
	7.23106	22.0643	14.2774	11.4046	9.75787	10.3159		1.97839	3.09396	2.65868	2.43402	2.27807	2.33368
C3	0.27838	0.54715	0.48918	0.62868	0.47957	0.83266		-1.27877	-0.603032	-0.715025	-0.464133	-0.734865	-0.18313
	0.34131	0.85126	0.42222	0.39649	0.28985	0.58218		-1.07496	-0.161038	-0.862229	-0.925104	-1.23839	-0.540976
	0.39308	0.40734	0.28086	0.42811	0.24769	0.28768		-0.933742	-0.898107	-1.2699	-0.848375	-1.39558	-1.24591
	0.25637	0.53878	0.46345	0.21545	0.57567	0.40021		-1.36113	-0.618448	-0.769057	-1.53503	-0.552221	-0.915766
	0.23808	0.28861	0.23901	0.26381	0.43741	0.28799		-1.43515	-1.24268	-1.43125	-1.33253	-0.826884	-1.24483
	0.34193	0.29946	0.32488	0.21731	0.38657	0.30473		-1.07315	-1.20577	-1.1243	-1.52643	-0.950442	-1.18833
	0.18476	0.28334	0.50468	0.48329	0.58807	0.48639		-1.6887	-1.26111	-0.683831	-0.727138	-0.530909	-0.720745
	0.67673	0.83855	0.61628	0.29512	0.78771	0.6076		-0.390483	-0.176081	-0.484054	-1.22037	-0.238625	-0.498239
	0.73439	0.7378	0.75516	1.06981	0.97464	0.93217		-0.308715	-0.304082	-0.280826	0.0674811	-0.0256871	-0.0702401
C4	0.07471	0.16895	0.17019	0.19809	0.1643	0.19902		-2.59414	-1.77815	-1.77084	-1.61903	-1.80606	-1.61435
	0.10912	0.1798	0.11005	0.09827	0.12493	0.12121		-2.21531	-1.71591	-2.20682	-2.32004	-2.08	-2.11023
	0.06293	0.14012	0.08122	0.14322	0.11873	0.09269		-2.76573	-1.96526	-2.51059	-1.94337	-2.1309	-2.37849
	0.06572	0.11935	0.1178	0.10137	0.12648	0.17422		-2.72235	-2.12569	-2.13877	-2.28898	-2.06767	-1.74744
	0.0589	0.09176	0.08215	0.09145	0.14074	0.20708		-2.83191	-2.38858	-2.49921	-2.39196	-1.96084	-1.57465
	0.279	0.28334	0.1364	0.10447	0.22785	0.27869		-1.27654	-1.26111	-1.99216	-2.25886	-1.47907	-1.27766
	0.04557	0.08246	0.10602	0.13423	0.13547	0.15438		-3.08851	-2.49544	-2.24413	-2.0082	-1.99901	-1.86834
	0.17732	0.1922	0.16802	0.07285	0.19685	0.16864		-1.7298	-1.64922	-1.78367	-2.61935	-1.62531	-1.77999
	0.19251	0.23715	0.25265	0.41075	0.28706	0.23808		-1.64761	-1.43906	-1.37575	-0.889771	-1.24806	-1.43515
C5:1	0.01736	0.02325	0.02852	0.02976	0.02139	0.04557		-4.05359	-3.76145	-3.55715	-3.51459	-3.84483	-3.08851
	0.02387	0.03255	0.02077	0.01953	0.03162	0.03162		-3.73513	-3.42498	-3.87425	-3.9358	-3.45397	-3.45397
	0.01426	0.02821	0.02356	0.01891	0.02139	0.03503		-4.2503	-3.56808	-3.7482	-3.96806	-3.84483	-3.35155
	0.01736	0.0217	0.02263	0.0186	0.02449	0.0217		-4.05359	-3.83044	-3.78848	-3.98459	-3.70949	-3.83044
	0.0186	0.02542	0.01643	0.02139	0.03069	0.04278		-3.98459	-3.67222	-4.10865	-3.84483	-3.48382	-3.15168
	0.10106	0.07347	0.02542	0.02635	0.04526	0.06169		-2.29204	-2.61088	-3.67222	-3.63629	-3.09533	-2.78563
	0.01953	0.02356	0.02356	0.02387	0.04774	0.02387		-3.9358	-3.7482	-3.7482	-3.73513	-3.04199	-3.73513
	0.01488	0.03007	0.02139	0.02201	0.03038	0.02883		-4.20774	-3.50423	-3.84483	-3.81626	-3.49397	-3.54634
	0.01736	0.02635	0.04278	0.04216	0.02139	0.03162		-4.05359	-3.63629	-3.15168	-3.16628	-3.84483	-3.45397
C5	0.12989	0.22103	0.20646	0.25048	0.23188	0.29667		-2.04107	-1.50946	-1.57765	-1.38438	-1.46154	-1.21513
	0.13826	0.34317	0.12772	0.15531	0.1798	0.19809		-1.97862	-1.06953	-2.05791	-1.86233	-1.71591	-1.61903
	0.11315	0.14818	0.15345	0.1798	0.12834	0.19375		-2.17904	-1.90933	-1.87438	-1.71591	-2.05307	-1.64119
	0.15314	0.22227	0.248	0.17484	0.2387	0.20057		-1.8764	-1.50386	-1.39433	-1.74388	-1.43255	-1.60659
	0.11253	0.13578	0.10013	0.1488	0.155	0.17453		-2.18454	-1.99672	-2.30129	-1.90515	-1.86433	-1.74566
	0.2232	0.23529	0.14973	0.09765	0.24831	0.17453		-1.49969	-1.44694	-1.89892	-2.32637	-1.39308	-1.74566
	0.10509	0.15097	0.12741	0.16027	0.17484	0.18631		-2.25294	-1.89067	-2.06035	-1.8309	-1.74388	-1.68034
	0.22506	0.25699	0.16089	0.11408	0.27187	0.33294		-1.49139	-1.35872	-1.82703	-2.17086	-1.30243	-1.09979
	0.28613	0.35929	0.40579	0.42842	0.3689	0.31434		-1.25131	-1.02363	-0.901919	-0.847651	-0.99723	-1.15728
C6	0.01581	0.03627	0.04123	0.04557	0.04309	0.06944		-4.14711	-3.31676	-3.18859	-3.08851	-3.14446	-2.66729
	0.02356	0.05611	0.02604	0.03534	0.02418	0.031		-3.7482	-2.88044	-3.64812	-3.34274	-3.72223	-3.47377
	0.0248	0.03162	0.02914	0.02387	0.03007	0.02325		-3.69691	-3.45397	-3.53564	-3.73513	-3.50423	-3.76145
	0.02139	0.02697	0.02945	0.02573	0.02914	0.03906		-3.84483	-3.61303	-3.52506	-3.6601	-3.53564	-3.24266
	0.01705	0.03596	0.04123	0.04991	0.06293	0.03472		-4.07161	-3.32535	-3.18859	-2.99753	-2.76573	-3.36044
	0.05363	0.031	0.03441	0.03658	0.04371	0.04278		-2.92565	-3.47377	-3.36941	-3.30825	-3.13018	-3.15168
	0.0248	0.03689	0.04991	0.062	0.04898	0.05239		-3.69691	-3.29981	-2.99753	-2.78062	-3.01634	-2.94904
	0.11656	0.08432	0.08649	0.0465	0.08153	0.03193		-2.14935	-2.47314	-2.44773	-3.0683	-2.50678	-3.44421
	0.08742	0.09889	0.07502	0.1147	0.11718	0.09486		-2.43703	-2.31375	-2.59	-2.16544	-2.14404	-2.35535
C5-OH	0.07905	0.10509	0.08587	0.07657	0.08618	0.10788		-2.53767	-2.25294	-2.45492	-2.56955	-2.45132	-2.22674
	0.09641	0.09021	0.0682	0.08339	0.0713	0.10199		-2.33915	-2.40561	-2.68531	-2.48423	-2.64086	-2.28288
	0.06603	0.08928	0.06789	0.06727	0.06138	0.07719		-2.71765	-2.41598	-2.68987	-2.69904	-2.79067	-2.56149
	0.05859	0.08494	0.08184	0.06944	0.09734	0.06417		-2.83719	-2.46581	-2.50299	-2.66729	-2.32955	-2.74622
	0.09641	0.08215	0.06262	0.07936	0.0589	0.10478		-2.33915	-2.49921	-2.77067	-2.53376	-2.83191	-2.25589
	0.15779	0.12958	0.06262	0.08339	0.15872	0.14849		-1.84649	-2.04346	-2.77067	-2.48423	-1.84061	-1.90724
	0.08184	0.07533	0.14353	0.10354	0.13454	0.12834		-2.50299	-2.58588	-1.94121	-2.2678	-2.00589	-2.05307
	0.2046	0.18631	0.06882	0.07316	0.07719	0.06758		-1.5867	-1.68034	-2.67626	-2.61511	-2.56149	-2.69444
	0.09858	0.10168	0.10695	0.10354	0.09982	0.09734		-2.31689	-2.28592	-2.23539	-2.2678	-2.30439	-2.32955
C8:1	0.03193	0.05363	0.07688	0.07657	0.0651	0.1426		-3.44421	-2.92565	-2.56551	-2.56955	-2.73183	-1.94771
	0.07626	0.06851	0.06913	0.05983	0.06231	0.05456		-2.57361	-2.68078	-2.67177	-2.81625	-2.77563	-2.90845
	0.02666	0.04433	0.05053	0.05456	0.05766	0.05146		-3.62459	-3.11609	-2.98519	-2.90845	-2.85319	-2.96695
	0.0403	0.04929	0.05549	0.0465	0.04867	0.06665		-3.2114	-3.01003	-2.89155	-3.0683	-3.02269	-2.7083
	0.06107	0.06603	0.06758	0.06355	0.09734	0.0837		-2.79573	-2.71765	-2.69444	-2.75593	-2.32955	-2.48052
	0.19189	0.29884	0.09951	0.09982	0.23126	0.17887		-1.65083	-1.20785	-2.3075	-2.30439	-1.46421	-1.7211
	0.0372	0.05084	0.04123	0.0434	0.0527	0.06479		-3.29145	-2.97907	-3.18859	-3.1373	-2.94314	-2.7366
	0.03565	0.04061	0.04309	0.03503	0.0434	0.05518		-3.33401	-3.20374	-3.14446	-3.35155	-3.1373	-2.89715
	0.03472	0.07564	0.0961	0.07502	0.05797	0.05549		-3.36044	-2.58177	-2.34237	-2.59	-2.84783	-2.89155
C8	0.01984	0.05921	0.06014	0.06758	0.04433	0.07192		-3.92006	-2.82666	-2.81108	-2.69444	-3.11609	-2.6322
	0.02356	0.05022	0.04464	0.03906	0.03379	0.03348		-3.7482	-2.99134	-3.10912	-3.24266	-3.38759	-3.39681
	0.02666	0.04836	0.05673	0.03968	0.04216	0.04247		-3.62459	-3.02908	-2.86945	-3.22691	-3.16628	-3.15896
	0.02511	0.02263	0.02573	0.0279	0.02852	0.0465		-3.68449	-3.78848	-3.6601	-3.57913	-3.55715	-3.0683
	0.04278	0.05239	0.04061	0.02852	0.06076	0.02976		-3.15168	-2.94904	-3.20374	-3.55715	-2.80082	-3.51459
	0.13454	0.08246	0.04898	0.03379	0.03999	0.04867		-2.00589	-2.49544	-3.01634	-3.38759	-3.21913	-3.02269
	0.01736	0.0279	0.05828	0.04898	0.04278	0.06231		-4.05359	-3.57913	-2.8425	-3.01634	-3.15168	-2.77563
	0.10943	0.12772	0.0837	0.03503	0.07998	0.05425		-2.21247	-2.05791	-2.48052	-3.35155	-2.52598	-2.91415
	0.08153	0.11253	0.08339	0.10323	0.07378	0.11129		-2.50678	-2.18454	-2.48423	-2.2708	-2.60667	-2.19562
C3-DC	0.04371	0.06169	0.05177	0.06355	0.05518	0.06696		-3.13018	-2.78563	-2.96094	-2.75593	-2.89715	-2.70366
	0.03999	0.06727	0.05456	0.04061	0.04898	0.04185		-3.21913	-2.69904	-2.90845	-3.20374	-3.01634	-3.17366
	0.03069	0.0372	0.0558	0.04464	0.05642	0.0527		-3.48382	-3.29145	-2.88598	-3.10912	-2.87493	-2.94314
	0.05208	0.03379	0.04185	0.04278	0.04371	0.06138		-2.95497	-3.38759	-3.17366	-3.15168	-3.13018	-2.79067
	0.0434	0.04588	0.04464	0.05394	0.07099	0.05053		-3.1373	-3.08173	-3.10912	-2.91988	-2.64522	-2.98519
	0.1922	0.09889	0.05301	0.05797	0.07471	0.15252		-1.64922	-2.31375	-2.93727	-2.84783	-2.59414	-1.88046
	0.031	0.04681	0.0465	0.05518	0.06293	0.08401		-3.47377	-3.06166	-3.0683	-2.89715	-2.76573	-2.47682
	0.09486	0.1488	0.03441	0.04712	0.03472	0.05425		-2.35535	-1.90515	-3.36941	-3.05506	-3.36044	-2.91415
	0.03627	0.04805	0.07192	0.06975	0.05332	0.05952		-3.31676	-3.03551	-2.6322	-2.66284	-2.93144	-2.82144
C10:2	0.00837	0.0186	0.02325	0.02387	0.02294	0.01581		-4.7831	-3.98459	-3.76145	-3.73513	-3.77487	-4.14711
	0.01054	0.00837	0.01302	0.0155	0.01364	0.01581		-4.55258	-4.7831	-4.34127	-4.16692	-4.29475	-4.14711
	0.00651	0.01705	0.02914	0.01457	0.01302	0.01643		-5.03442	-4.07161	-3.53564	-4.22879	-4.34127	-4.10865
	0.00837	0.00837	0.01364	0.0124	0.01209	0.01395		-4.7831	-4.7831	-4.29475	-4.39006	-4.41538	-4.27228
	0.01333	0.01519	0.01984	0.01798	0.0155	0.02449		-4.31774	-4.18712	-3.92006	-4.0185	-4.16692	-3.70949
	0.04898	0.05053	0.01333	0.07936	0.04991	0.02542		-3.01634	-2.98519	-4.31774	-2.53376	-2.99753	-3.67222
	0.00775	0.00961	0.00899	0.0186	0.01116	0.01953		-4.86006	-4.64495	-4.71164	-3.98459	-4.49542	-3.9358
	0.01178	0.01271	0.01147	0.01457	0.01023	0.01302		-4.44135	-4.36537	-4.46802	-4.22879	-4.58243	-4.34127
	0.01581	0.01364	0.02015	0.01736	0.01829	0.01643		-4.14711	-4.29475	-3.90455	-4.05359	-4.0014	-4.10865
C10:1	0.01705	0.04247	0.03379	0.03999	0.03627	0.04588		-4.07161	-3.15896	-3.38759	-3.21913	-3.31676	-3.08173
	0.01984	0.03317	0.03162	0.02635	0.02666	0.03441		-3.92006	-3.40611	-3.45397	-3.63629	-3.62459	-3.36941
	0.01488	0.04216	0.03627	0.02976	0.04433	0.03348		-4.20774	-3.16628	-3.31676	-3.51459	-3.11609	-3.39681
	0.01147	0.03379	0.02387	0.02914	0.02201	0.03379		-4.46802	-3.38759	-3.73513	-3.53564	-3.81626	-3.38759
	0.02015	0.03627	0.03255	0.02976	0.02914	0.0403		-3.90455	-3.31676	-3.42498	-3.51459	-3.53564	-3.2114
	0.07223	0.06975	0.03131	0.0434	0.04898	0.0434		-2.6279	-2.66284	-3.46382	-3.1373	-3.01634	-3.1373
	0.01798	0.02852	0.02821	0.02728	0.02666	0.03968		-4.0185	-3.55715	-3.56808	-3.6016	-3.62459	-3.22691
	0.02635	0.04154	0.02356	0.02635	0.02666	0.03162		-3.63629	-3.1811	-3.7482	-3.63629	-3.62459	-3.45397
	0.01209	0.02449	0.03255	0.0248	0.03844	0.03844		-4.41538	-3.70949	-3.42498	-3.69691	-3.25866	-3.25866
C10	0.02077	0.04464	0.03813	0.04805	0.03875	0.05797		-3.87425	-3.10912	-3.26675	-3.03551	-3.25062	-2.84783
	0.02046	0.02852	0.0372	0.02325	0.02139	0.01767		-3.88928	-3.55715	-3.29145	-3.76145	-3.84483	-4.03589
	0.0155	0.04495	0.04061	0.02728	0.03007	0.04557		-4.16692	-3.1022	-3.20374	-3.6016	-3.50423	-3.08851
	0.01271	0.02697	0.02201	0.03162	0.02821	0.03038		-4.36537	-3.61303	-3.81626	-3.45397	-3.56808	-3.49397
	0.01922	0.03069	0.03596	0.02263	0.02573	0.0217		-3.9518	-3.48382	-3.32535	-3.78848	-3.6601	-3.83044
	0.03441	0.02511	0.02077	0.0186	0.02108	0.02914		-3.36941	-3.68449	-3.87425	-3.98459	-3.85943	-3.53564
	0.02015	0.02263	0.04123	0.04495	0.05208	0.05084		-3.90455	-3.78848	-3.18859	-3.1022	-2.95497	-2.97907
	0.0837	0.08215	0.06355	0.03007	0.07626	0.05053		-2.48052	-2.49921	-2.75593	-3.50423	-2.57361	-2.98519
	0.06076	0.09145	0.05518	0.07502	0.07161	0.07719		-2.80082	-2.39196	-2.89715	-2.59	-2.63652	-2.56149
C4-DC	0.07347	0.07936	0.08184	0.05828	0.05456	0.08401		-2.61088	-2.53376	-2.50299	-2.8425	-2.90845	-2.47682
	0.05859	0.08618	0.11067	0.10168	0.08928	0.08804		-2.83719	-2.45132	-2.2012	-2.28592	-2.41598	-2.42996
	0.06634	0.07626	0.0713	0.06913	0.09145	0.09796		-2.71296	-2.57361	-2.64086	-2.67177	-2.39196	-2.3232
	0.07285	0.05177	0.062	0.0806	0.10075	0.09052		-2.61935	-2.96094	-2.78062	-2.51826	-2.29511	-2.40218
	0.04526	0.09362	0.07068	0.0682	0.10788	0.10478		-3.09533	-2.36851	-2.64959	-2.68531	-2.22674	-2.25589
	0.11501	0.14105	0.12524	0.1209	0.14539	0.18073		-2.16274	-1.95864	-2.07752	-2.11279	-1.92834	-1.71075
	0.07564	0.1209	0.09827	0.11842	0.09951	0.10509		-2.58177	-2.11279	-2.32004	-2.13352	-2.3075	-2.25294
	0.07099	0.09083	0.0868	0.06572	0.09827	0.0961		-2.64522	-2.39877	-2.44415	-2.72235	-2.32004	-2.34237
	0.07843	0.09672	0.11718	0.10602	0.12369	0.09021		-2.54555	-2.33594	-2.14404	-2.24413	-2.08998	-2.40561
C5-DC	0.06851	0.13361	0.14477	0.186	0.07533	0.17081		-2.68078	-2.01283	-1.93261	-1.68201	-2.58588	-1.7672
	0.10788	0.10137	0.11315	0.09021	0.12462	0.09083		-2.22674	-2.28898	-2.17904	-2.40561	-2.08249	-2.39877
	0.07812	0.12121	0.10292	0.08773	0.09176	0.12121		-2.54951	-2.11023	-2.2738	-2.43349	-2.38858	-2.11023
	0.08556	0.0961	0.08587	0.09207	0.0744	0.1209		-2.45854	-2.34237	-2.45492	-2.38521	-2.5983	-2.11279
	0.11005	0.08525	0.09145	0.09145	0.11873	0.14539		-2.20682	-2.46217	-2.39196	-2.39196	-2.1309	-1.92834
	0.3348	0.40269	0.16461	0.11284	0.21018	0.36053		-1.09422	-0.909588	-1.80418	-2.18178	-1.55979	-1.02018
	0.12896	0.10695	0.1612	0.13795	0.14229	0.16647		-2.04825	-2.23539	-1.82511	-1.98086	-1.94989	-1.79294
	0.26102	0.31806	0.15128	0.14477	0.15841	0.07564		-1.34316	-1.14552	-1.88862	-1.93261	-1.84257	-2.58177
	0.11811	0.15562	0.14539	0.25296	0.15283	0.17205		-2.13614	-1.86034	-1.92834	-1.37452	-1.87843	-1.75997
C12:1	0.0186	0.08711	0.08246	0.07688	0.10106	0.06851		-3.98459	-2.44058	-2.49544	-2.56551	-2.29204	-2.68078
	0.02542	0.05239	0.06045	0.09517	0.07223	0.07781		-3.67222	-2.94904	-2.80594	-2.35209	-2.6279	-2.55349
	0.02015	0.09517	0.07471	0.07254	0.06758	0.09114		-3.90455	-2.35209	-2.59414	-2.62362	-2.69444	-2.39536
	0.02821	0.08339	0.08525	0.12524	0.07874	0.12865		-3.56808	-2.48423	-2.46217	-2.07752	-2.5416	-2.05066
	0.02232	0.04619	0.05518	0.04774	0.04309	0.04526		-3.80227	-3.07499	-2.89715	-3.04199	-3.14446	-3.09533
	0.02666	0.02604	0.04867	0.05146	0.0434	0.06138		-3.62459	-3.64812	-3.02269	-2.96695	-3.1373	-2.79067
	0.0217	0.06293	0.07192	0.06975	0.08432	0.07967		-3.83044	-2.76573	-2.6322	-2.66284	-2.47314	-2.52986
	0.02604	0.05425	0.05921	0.06169	0.05115	0.09641		-3.64812	-2.91415	-2.82666	-2.78563	-2.97299	-2.33915
	0.01674	0.0434	0.06727	0.07037	0.08029	0.07037		-4.08995	-3.1373	-2.69904	-2.65399	-2.52211	-2.65399
C12	0.06479	0.17856	0.16802	0.15531	0.17081	0.09455		-2.7366	-1.72283	-1.78367	-1.86233	-1.7672	-2.35863
	0.05983	0.11749	0.1426	0.13981	0.12462	0.124		-2.81625	-2.1414	-1.94771	-1.96747	-2.08249	-2.08747
	0.09734	0.18135	0.15004	0.15283	0.09238	0.10788		-2.32955	-1.70733	-1.89685	-1.87843	-2.38184	-2.22674
	0.06634	0.09269	0.08866	0.13113	0.12958	0.09796		-2.71296	-2.37849	-2.42295	-2.03157	-2.04346	-2.3232
	0.08773	0.09889	0.10416	0.07254	0.07564	0.07874		-2.43349	-2.31375	-2.26183	-2.62362	-2.58177	-2.5416
	0.07192	0.11191	0.09331	0.07409	0.06851	0.08277		-2.6322	-2.19006	-2.37183	-2.60247	-2.68078	-2.49169
	0.05115	0.08866	0.13671	0.15562	0.14663	0.20305		-2.97299	-2.42295	-1.98989	-1.86034	-1.91984	-1.5943
	0.13981	0.15097	0.15035	0.08742	0.16027	0.16833		-1.96747	-1.89067	-1.89479	-2.43703	-1.8309	-1.78183
	0.08029	0.12648	0.10912	0.17794	0.14136	0.15438		-2.52211	-2.06767	-2.21531	-1.72631	-1.95645	-1.86834
C6-DC	0.02821	0.05642	0.04712	0.04526	0.0496	0.03224		-3.56808	-2.87493	-3.05506	-3.09533	-3.00376	-3.43455
	0.02914	0.05332	0.05332	0.04185	0.0465	0.04898		-3.53564	-2.93144	-2.93144	-3.17366	-3.0683	-3.01634
	0.05394	0.05146	0.06355	0.05177	0.05332	0.05146		-2.91988	-2.96695	-2.75593	-2.96094	-2.93144	-2.96695
	0.02046	0.04185	0.02294	0.0527	0.03999	0.05611		-3.88928	-3.17366	-3.77487	-2.94314	-3.21913	-2.88044
	0.04991	0.05735	0.04433	0.03441	0.06758	0.05394		-2.99753	-2.85858	-3.11609	-3.36941	-2.69444	-2.91988
	0.17484	0.15252	0.06355	0.05115	0.05983	0.09734		-1.74388	-1.88046	-2.75593	-2.97299	-2.81625	-2.32955
	0.0434	0.07626	0.04991	0.0496	0.04681	0.04433		-3.1373	-2.57361	-2.99753	-3.00376	-3.06166	-3.11609
	0.02852	0.02852	0.05332	0.05735	0.0372	0.05766		-3.55715	-3.55715	-2.93144	-2.85858	-3.29145	-2.85319
	0.05084	0.04557	0.04309	0.03999	0.03844	0.05363		-2.97907	-3.08851	-3.14446	-3.21913	-3.25866	-2.92565
C14:2	0.01333	0.03751	0.03844	0.0372	0.03968	0.01891		-4.31774	-3.28315	-3.25866	-3.29145	-3.22691	-3.96806
	0.00837	0.02077	0.02542	0.04588	0.01922	0.02728		-4.7831	-3.87425	-3.67222	-3.08173	-3.9518	-3.6016
	0.00961	0.03286	0.02666	0.02635	0.01798	0.03472		-4.64495	-3.4155	-3.62459	-3.63629	-4.0185	-3.36044
	0.01953	0.02108	0.02666	0.02697	0.01364	0.02077		-3.9358	-3.85943	-3.62459	-3.61303	-4.29475	-3.87425
	0.00682	0.01488	0.01736	0.0217	0.01457	0.01674		-4.9879	-4.20774	-4.05359	-3.83044	-4.22879	-4.08995
	0.01271	0.02077	0.01395	0.0217	0.01147	0.02697		-4.36537	-3.87425	-4.27228	-3.83044	-4.46802	-3.61303
	0.01116	0.02604	0.0279	0.03627	0.02201	0.03348		-4.49542	-3.64812	-3.57913	-3.31676	-3.81626	-3.39681
	0.01457	0.01798	0.02728	0.02201	0.0124	0.02108		-4.22879	-4.0185	-3.6016	-3.81626	-4.39006	-3.85943
	0.01147	0.01922	0.02759	0.02356	0.01891	0.02883		-4.46802	-3.9518	-3.5903	-3.7482	-3.96806	-3.54634
C14:1	0.04433	0.20057	0.1891	0.17484	0.17143	0.08866		-3.11609	-1.60659	-1.66548	-1.74388	-1.76358	-2.42295
	0.05363	0.1116	0.17081	0.14694	0.12214	0.12834		-2.92565	-2.19283	-1.7672	-1.91773	-2.10259	-2.05307
	0.05177	0.22568	0.20243	0.15903	0.11532	0.14446		-2.96094	-1.48864	-1.59736	-1.83866	-2.16004	-1.93475
	0.0558	0.1023	0.10075	0.1271	0.08587	0.08928		-2.88598	-2.27985	-2.29511	-2.06278	-2.45492	-2.41598
	0.05084	0.07409	0.06975	0.07967	0.07223	0.07967		-2.97907	-2.60247	-2.66284	-2.52986	-2.6279	-2.52986
	0.03565	0.05952	0.07223	0.10788	0.09579	0.08029		-3.33401	-2.82144	-2.6279	-2.22674	-2.3456	-2.52211
	0.03813	0.12276	0.17515	0.17856	0.12307	0.17453		-3.26675	-2.09752	-1.74211	-1.72283	-2.095	-1.74566
	0.06014	0.11532	0.10199	0.09703	0.08184	0.08153		-2.81108	-2.16004	-2.28288	-2.33274	-2.50299	-2.50678
	0.02542	0.06851	0.11315	0.0992	0.10323	0.09486		-3.67222	-2.68078	-2.17904	-2.31062	-2.2708	-2.35535
C14	0.04681	0.14694	0.13144	0.1054	0.10664	0.09641		-3.06166	-1.91773	-2.0292	-2.24999	-2.2383	-2.33915
	0.04433	0.08091	0.1023	0.09052	0.08649	0.09858		-3.11609	-2.51442	-2.27985	-2.40218	-2.44773	-2.31689
	0.04402	0.1643	0.124	0.08494	0.08494	0.0806		-3.12311	-1.80606	-2.08747	-2.46581	-2.46581	-2.51826
	0.04712	0.07843	0.08339	0.08804	0.06417	0.06262		-3.05506	-2.54555	-2.48423	-2.42996	-2.74622	-2.77067
	0.04681	0.0713	0.07378	0.05859	0.0496	0.06789		-3.06166	-2.64086	-2.60667	-2.83719	-3.00376	-2.68987
	0.09021	0.07905	0.06758	0.0713	0.06851	0.08339		-2.40561	-2.53767	-2.69444	-2.64086	-2.68078	-2.48423
	0.04805	0.10168	0.11098	0.11935	0.11532	0.15035		-3.03551	-2.28592	-2.19841	-2.12569	-2.16004	-1.89479
	0.11284	0.15655	0.1085	0.07471	0.12276	0.15221		-2.18178	-1.85438	-2.22101	-2.59414	-2.09752	-1.88249
	0.08277	0.12431	0.11408	0.14229	0.13888	0.13671		-2.49169	-2.08498	-2.17086	-1.94989	-1.97415	-1.98989
C8-DC	0.04681	0.09548	0.06169	0.04805	0.0434	0.03348		-3.06166	-2.34884	-2.78563	-3.03551	-3.1373	-3.39681
	0.02573	0.03937	0.05952	0.0372	0.05983	0.04774		-3.6601	-3.23475	-2.82144	-3.29145	-2.81625	-3.04199
	0.03782	0.04433	0.05053	0.04278	0.0558	0.04154		-3.27492	-3.11609	-2.98519	-3.15168	-2.88598	-3.1811
	0.03658	0.031	0.0589	0.04743	0.04216	0.03317		-3.30825	-3.47377	-2.83191	-3.0485	-3.16628	-3.40611
	0.0403	0.02852	0.04433	0.03782	0.06262	0.04495		-3.2114	-3.55715	-3.11609	-3.27492	-2.77067	-3.1022
	0.13733	0.06417	0.05425	0.0372	0.04309	0.05425		-1.98537	-2.74622	-2.91415	-3.29145	-3.14446	-2.91415
	0.0403	0.05518	0.06262	0.05363	0.03906	0.05549		-3.2114	-2.89715	-2.77067	-2.92565	-3.24266	-2.89155
	0.03875	0.05208	0.04402	0.05673	0.05797	0.06138		-3.25062	-2.95497	-3.12311	-2.86945	-2.84783	-2.79067
	0.03751	0.05983	0.07533	0.04154	0.03999	0.04278		-3.28315	-2.81625	-2.58588	-3.1811	-3.21913	-3.15168
C14-OH	0.00744	0.02883	0.02542	0.02015	0.02883	0.01488		-4.90088	-3.54634	-3.67222	-3.90455	-3.54634	-4.20774
	0.01674	0.01674	0.02232	0.03038	0.02325	0.02387		-4.08995	-4.08995	-3.80227	-3.49397	-3.76145	-3.73513
	0.01023	0.02542	0.01984	0.01147	0.0155	0.02077		-4.58243	-3.67222	-3.92006	-4.46802	-4.16692	-3.87425
	0.00713	0.01891	0.02015	0.01736	0.01364	0.01395		-4.94344	-3.96806	-3.90455	-4.05359	-4.29475	-4.27228
	0.00992	0.01364	0.01395	0.01922	0.01581	0.01736		-4.6132	-4.29475	-4.27228	-3.9518	-4.14711	-4.05359
	0.01085	0.01798	0.0124	0.01333	0.0155	0.01333		-4.52359	-4.0185	-4.39006	-4.31774	-4.16692	-4.31774
	0.01116	0.02821	0.01829	0.0217	0.02418	0.02232		-4.49542	-3.56808	-4.0014	-3.83044	-3.72223	-3.80227
	0.01116	0.02015	0.01953	0.01767	0.02015	0.02201		-4.49542	-3.90455	-3.9358	-4.03589	-3.90455	-3.81626
	0.00682	0.0248	0.02325	0.01767	0.01767	0.02108		-4.9879	-3.69691	-3.76145	-4.03589	-4.03589	-3.85943
C16:1	0.03286	0.12648	0.11253	0.10168	0.11563	0.06386		-3.4155	-2.06767	-2.18454	-2.28592	-2.15736	-2.75106
	0.05487	0.07099	0.12896	0.11129	0.08525	0.07626		-2.90279	-2.64522	-2.04825	-2.19562	-2.46217	-2.57361
	0.05828	0.17081	0.1612	0.09393	0.07502	0.10695		-2.8425	-1.7672	-1.82511	-2.36521	-2.59	-2.23539
	0.0496	0.06541	0.06293	0.09114	0.06355	0.06014		-3.00376	-2.72708	-2.76573	-2.39536	-2.75593	-2.81108
	0.02604	0.05487	0.0434	0.06417	0.07161	0.07099		-3.64812	-2.90279	-3.1373	-2.74622	-2.63652	-2.64522
	0.03782	0.07037	0.05022	0.0868	0.05394	0.07347		-3.27492	-2.65399	-2.99134	-2.44415	-2.91988	-2.61088
	0.03875	0.10261	0.12245	0.11439	0.08835	0.1178		-3.25062	-2.27682	-2.10005	-2.16814	-2.42645	-2.13877
	0.05425	0.06138	0.06696	0.07316	0.0558	0.07657		-2.91415	-2.79067	-2.70366	-2.61511	-2.88598	-2.56955
	0.03813	0.06696	0.07657	0.07409	0.07719	0.07378		-3.26675	-2.70366	-2.56955	-2.60247	-2.56149	-2.60667
C16	0.32581	0.46872	0.40827	0.42842	0.38471	0.38812		-1.12144	-0.75775	-0.895827	-0.847651	-0.955265	-0.946441
	0.32581	0.33697	0.53475	0.46221	0.44888	0.49228		-1.12144	-1.08776	-0.625956	-0.771736	-0.801	-0.708708
	0.46965	0.62744	0.49259	0.59954	0.34069	0.29884		-0.755768	-0.466107	-0.708078	-0.511593	-1.07678	-1.20785
	0.44299	0.40207	0.37293	0.40331	0.47833	0.46004		-0.814208	-0.911129	-0.986365	-0.90805	-0.737454	-0.776442
	0.25451	0.32085	0.29016	0.25048	0.39184	0.25358		-1.36842	-1.13678	-1.23732	-1.38438	-0.936902	-1.37208
	0.29822	0.34658	0.25699	0.28799	0.37882	0.30349		-1.20992	-1.05964	-1.35872	-1.24483	-0.970694	-1.19241
	0.31372	0.3875	0.63457	0.59737	0.5673	0.60326		-1.15925	-0.948039	-0.454808	-0.515219	-0.566867	-0.505407
	0.69502	0.74462	0.71858	0.38006	0.7626	0.63488		-0.363815	-0.294881	-0.330478	-0.967426	-0.271022	-0.454319
	0.5797	0.69812	0.65255	0.83297	0.67797	0.76942		-0.545245	-0.359364	-0.426868	-0.182758	-0.388652	-0.262118
C10-DC	0.0186	0.03751	0.04278	0.03658	0.03937	0.03751		-3.98459	-3.28315	-3.15168	-3.30825	-3.23475	-3.28315
	0.02263	0.03317	0.03348	0.03224	0.03162	0.02573		-3.78848	-3.40611	-3.39681	-3.43455	-3.45397	-3.6601
	0.02325	0.03131	0.03162	0.03503	0.03193	0.02821		-3.76145	-3.46382	-3.45397	-3.35155	-3.44421	-3.56808
	0.02356	0.03875	0.02325	0.02945	0.02697	0.0403		-3.7482	-3.25062	-3.76145	-3.52506	-3.61303	-3.2114
	0.01612	0.02666	0.03255	0.02108	0.02759	0.02728		-4.12769	-3.62459	-3.42498	-3.85943	-3.5903	-3.6016
	0.03782	0.04464	0.02325	0.02232	0.03038	0.03038		-3.27492	-3.10912	-3.76145	-3.80227	-3.49397	-3.49397
	0.02418	0.02697	0.03224	0.02883	0.03441	0.031		-3.72223	-3.61303	-3.43455	-3.54634	-3.36941	-3.47377
	0.03193	0.03844	0.03813	0.02821	0.04092	0.03627		-3.44421	-3.25866	-3.26675	-3.56808	-3.19614	-3.31676
	0.04185	0.03937	0.03751	0.03317	0.03007	0.02542		-3.17366	-3.23475	-3.28315	-3.40611	-3.50423	-3.67222
C16:1-OH	0.00992	0.05332	0.04433	0.03534	0.04402	0.03782		-4.6132	-2.93144	-3.11609	-3.34274	-3.12311	-3.27492
	0.01705	0.02635	0.02449	0.0434	0.03813	0.0279		-4.07161	-3.63629	-3.70949	-3.1373	-3.26675	-3.57913
	0.02015	0.06975	0.04433	0.03007	0.03348	0.0372		-3.90455	-2.66284	-3.11609	-3.50423	-3.39681	-3.29145
	0.0186	0.02914	0.03379	0.02201	0.0248	0.02728		-3.98459	-3.53564	-3.38759	-3.81626	-3.69691	-3.6016
	0.01674	0.0248	0.03317	0.03131	0.02635	0.02821		-4.08995	-3.69691	-3.40611	-3.46382	-3.63629	-3.56808
	0.0155	0.02728	0.02635	0.02201	0.03565	0.01674		-4.16692	-3.6016	-3.63629	-3.81626	-3.33401	-4.08995
	0.01023	0.03472	0.03286	0.03503	0.03627	0.04061		-4.58243	-3.36044	-3.4155	-3.35155	-3.31676	-3.20374
	0.02108	0.0434	0.03069	0.02821	0.02728	0.02697		-3.85943	-3.1373	-3.48382	-3.56808	-3.6016	-3.61303
	0.01333	0.0341	0.03255	0.03286	0.031	0.02666		-4.31774	-3.37846	-3.42498	-3.4155	-3.47377	-3.62459
C16-OH	0.01581	0.02325	0.031	0.02015	0.02418	0.01798		-4.14711	-3.76145	-3.47377	-3.90455	-3.72223	-4.0185
	0.01023	0.0186	0.0186	0.01922	0.02945	0.02294		-4.58243	-3.98459	-3.98459	-3.9518	-3.52506	-3.77487
	0.00961	0.02449	0.01736	0.0124	0.01147	0.01922		-4.64495	-3.70949	-4.05359	-4.39006	-4.46802	-3.9518
	0.01457	0.02046	0.01643	0.01953	0.01767	0.02077		-4.22879	-3.88928	-4.10865	-3.9358	-4.03589	-3.87425
	0.01023	0.02728	0.02015	0.01581	0.01891	0.01891		-4.58243	-3.6016	-3.90455	-4.14711	-3.96806	-3.96806
	0.0155	0.01612	0.01333	0.01364	0.01705	0.01922		-4.16692	-4.12769	-4.31774	-4.29475	-4.07161	-3.9518
	0.02201	0.02046	0.02945	0.0248	0.03844	0.05425		-3.81626	-3.88928	-3.52506	-3.69691	-3.25866	-2.91415
	0.0527	0.04805	0.01395	0.02015	0.02294	0.01798		-2.94314	-3.03551	-4.27228	-3.90455	-3.77487	-4.0185
	0.00527	0.01984	0.02852	0.02418	0.02542	0.02046		-5.24572	-3.92006	-3.55715	-3.72223	-3.67222	-3.88928
C18:2	0.02449	0.06386	0.09796	0.08153	0.06262	0.06076		-3.70949	-2.75106	-2.3232	-2.50678	-2.77067	-2.80082
	0.04712	0.05487	0.07006	0.07254	0.05983	0.05208		-3.05506	-2.90279	-2.6584	-2.62362	-2.81625	-2.95497
	0.03999	0.05859	0.07099	0.04712	0.03627	0.05115		-3.21913	-2.83719	-2.64522	-3.05506	-3.31676	-2.97299
	0.03813	0.04123	0.0527	0.06541	0.03441	0.05332		-3.26675	-3.18859	-2.94314	-2.72708	-3.36941	-2.93144
	0.03286	0.04061	0.0403	0.03441	0.04712	0.03658		-3.4155	-3.20374	-3.2114	-3.36941	-3.05506	-3.30825
	0.03224	0.03162	0.03379	0.04929	0.0372	0.05022		-3.43455	-3.45397	-3.38759	-3.01003	-3.29145	-2.99134
	0.03782	0.06324	0.08153	0.06169	0.06758	0.07533		-3.27492	-2.76082	-2.50678	-2.78563	-2.69444	-2.58588
	0.03751	0.06293	0.05115	0.05239	0.04185	0.03751		-3.28315	-2.76573	-2.97299	-2.94904	-3.17366	-3.28315
	0.15035	0.24645	0.26567	0.26877	0.28055	0.28613		-1.89479	-1.4006	-1.3255	-1.3139	-1.271	-1.25131
C18:1	0.13733	0.41819	0.45632	0.44919	0.31992	0.25048		-1.98537	-0.871819	-0.784561	-0.800309	-1.13968	-1.38438
	0.26908	0.28706	0.33108	0.39153	0.27745	0.34937		-1.31275	-1.24806	-1.1054	-0.937693	-1.28211	-1.05162
	0.25978	0.41354	0.37355	0.3534	0.23281	0.26908		-1.34792	-0.883001	-0.984703	-1.04015	-1.45753	-1.31275
	0.19127	0.2263	0.27125	0.34007	0.24583	0.25389		-1.65407	-1.48589	-1.30471	-1.0786	-1.40312	-1.37085
	0.11594	0.18135	0.19437	0.15531	0.19716	0.20336		-2.15468	-1.70733	-1.63799	-1.86233	-1.62374	-1.59278
	0.17763	0.2108	0.18538	0.21049	0.21049	0.24521		-1.72805	-1.55685	-1.68535	-1.55832	-1.55832	-1.40564
	0.20336	0.3193	0.41602	0.36363	0.29481	0.40021		-1.59278	-1.14162	-0.877022	-1.01162	-1.22142	-0.915766
	0.1674	0.26412	0.29016	0.27838	0.20336	0.19995		-1.78737	-1.33135	-1.23732	-1.27877	-1.59278	-1.60969
	0.15035	0.24645	0.26567	0.26877	0.28055	0.28613		-1.89479	-1.4006	-1.3255	-1.3139	-1.271	-1.25131
C18	0.10571	0.29667	0.36146	0.25885	0.25203	0.20119		-2.24706	-1.21513	-1.0176	-1.35151	-1.37821	-1.60351
	0.13144	0.19003	0.23777	0.25637	0.27497	0.3162		-2.0292	-1.66057	-1.43645	-1.36113	-1.29109	-1.15138
	0.13144	0.35867	0.23002	0.22723	0.18972	0.15686		-2.0292	-1.02535	-1.46959	-1.48179	-1.66221	-1.8524
	0.11625	0.24676	0.22816	0.21824	0.1953	0.24428		-2.15201	-1.39934	-1.47771	-1.52216	-1.63322	-1.40944
	0.08215	0.14911	0.13826	0.11904	0.20367	0.124		-2.49921	-1.90307	-1.97862	-2.1283	-1.59125	-2.08747
	0.1333	0.17608	0.17763	0.17391	0.21049	0.22165		-2.01515	-1.73682	-1.72805	-1.74922	-1.55832	-1.50666
	0.11904	0.19623	0.30101	0.29264	0.33418	0.35526		-2.1283	-1.62847	-1.20061	-1.22881	-1.09608	-1.03491
	0.25141	0.40362	0.37076	0.25296	0.43307	0.41478		-1.38067	-0.907281	-0.9922	-1.37452	-0.836856	-0.880007
	0.36239	0.53785	0.38099	0.4898	0.54715	0.55955		-1.01503	-0.620176	-0.964982	-0.713758	-0.603032	-0.580622
C18:2-OH	0.02976	0.03255	0.03441	0.03007	0.02883	0.02635		-3.51459	-3.42498	-3.36941	-3.50423	-3.54634	-3.63629
	0.0248	0.0248	0.03379	0.03906	0.03441	0.04898		-3.69691	-3.69691	-3.38759	-3.24266	-3.36941	-3.01634
	0.02077	0.03472	0.0372	0.03193	0.03379	0.02883		-3.87425	-3.36044	-3.29145	-3.44421	-3.38759	-3.54634
	0.0217	0.03038	0.03069	0.03999	0.03441	0.03255		-3.83044	-3.49397	-3.48382	-3.21913	-3.36941	-3.42498
	0.02046	0.03565	0.02263	0.03441	0.03286	0.03658		-3.88928	-3.33401	-3.78848	-3.36941	-3.4155	-3.30825
	0.0124	0.02418	0.03255	0.02883	0.02077	0.03937		-4.39006	-3.72223	-3.42498	-3.54634	-3.87425	-3.23475
	0.03627	0.03255	0.03224	0.01736	0.02976	0.03999		-3.31676	-3.42498	-3.43455	-4.05359	-3.51459	-3.21913
	0.02232	0.03007	0.03472	0.02108	0.0279	0.03441		-3.80227	-3.50423	-3.36044	-3.85943	-3.57913	-3.36941
	0.01767	0.02418	0.03658	0.04805	0.03875	0.03472		-4.03589	-3.72223	-3.30825	-3.03551	-3.25062	-3.36044
C18:1-OH	0.01767	0.04092	0.04805	0.04154	0.03255	0.02418		-4.03589	-3.19614	-3.03551	-3.1811	-3.42498	-3.72223
	0.0248	0.02976	0.03627	0.04495	0.05394	0.03782		-3.69691	-3.51459	-3.31676	-3.1022	-2.91988	-3.27492
	0.03255	0.05673	0.0341	0.0279	0.02294	0.03999		-3.42498	-2.86945	-3.37846	-3.57913	-3.77487	-3.21913
	0.01674	0.0186	0.03689	0.02542	0.02325	0.02077		-4.08995	-3.98459	-3.29981	-3.67222	-3.76145	-3.87425
	0.01178	0.02046	0.0279	0.02883	0.02511	0.02077		-4.44135	-3.88928	-3.57913	-3.54634	-3.68449	-3.87425
	0.01116	0.01953	0.02697	0.03193	0.02666	0.05022		-4.49542	-3.9358	-3.61303	-3.44421	-3.62459	-2.99134
	0.01736	0.02604	0.03937	0.02697	0.02666	0.04154		-4.05359	-3.64812	-3.23475	-3.61303	-3.62459	-3.1811
	0.01891	0.02449	0.02635	0.02232	0.02232	0.03317		-3.96806	-3.70949	-3.63629	-3.80227	-3.80227	-3.40611
	0.0124	0.02418	0.0403	0.04216	0.04185	0.03937		-4.39006	-3.72223	-3.2114	-3.16628	-3.17366	-3.23475
